# Supplementary material for: Circulating and Tumor-Infiltrating Immune Checkpoint-Expressing CD8+ Treg/T Cell Subsets and Their Associations with Disease-Free Survival in Colorectal Cancer Patients
Source: Cancers (Basel). 2022 Jun 29;14(13):3194. doi: 10.3390/cancers14133194 (PMC9265020; doi:10.3390/cancers14133194)
Supplement: Supplementary file 1 [file cancers-14-03194-s001.zip]

Archive with 1 entries (1 files):
- cancers-1775717-supplementary.pdf
